# Supplementary material for: Meaning Making as a Lifebuoy in Dementia Caregiving: Predicting Depression from a Generation Perspective Using a Fuzzy-Set Qualitative Comparative Analysis
Source: Int J Environ Res Public Health. 2022 Nov 25;19(23):15711. doi: 10.3390/ijerph192315711 (PMC9736359; doi:10.3390/ijerph192315711)
Supplement: Supplementary file 1 [file ijerph-19-15711-s001.zip]

Archive with 1 entries (1 files):
- ijerph-1940921-supplementary.pdf
